# Supplementary material for: A Molecular Electron Density Theory Study of the [3+2] Cycloaddition Reaction of an Azomethine Ylide with an Electrophilic Ethylene Linked to Triazole and Ferrocene Units
Source: Molecules. 2022 Oct 3;27(19):6532. doi: 10.3390/molecules27196532 (PMC9571756; doi:10.3390/molecules27196532)
Supplement: Supplementary file 1 [file molecules-27-06532-s001.zip]

Archive with 1 entries (1 files):
- molecules-1939376-supplementary.pdf
